# Supplementary material for: Bactericera cockerelli Picorna-like Virus and Three New Viruses Found Circulating in Populations of Potato/Tomato Psyllids (Bactericera cockerelli)
Source: Viruses. 2024 Mar 8;16(3):415. doi: 10.3390/v16030415 (PMC10975263; doi:10.3390/v16030415)
Supplement: Supplementary file 1 [file viruses-16-00415-s001.zip]

Archive with 1 entries (1 files):
- viruses-2879043-supplementary.pdf
